# Supplementary material for: The EASI model: A first integrative computational approximation to the natural history of COPD
Source: PLoS One. 2017 Oct 10;12(10):e0185502. doi: 10.1371/journal.pone.0185502 (PMC5634586; doi:10.1371/journal.pone.0185502)
Supplement: S1 File — (ODS) [file pone.0185502.s009.ods]

## Sheet: graphs
Exposure:																	Severity:
	Age of onset		15	years														Normal rate of FEV1 decline		30	ml/year
	Maximal consumption		1.5	pack/day														Activity trigger		10	% Activity
	Time to maximal exposure		5	years														Slope to maximal severity		2
	Age of quitting			years														Maximal rate of FEV1 decline		100	ml/year
	Time to complete quitting			years														Maximal FEV1 at 20 yrs.		4	litres
Activity:																	Impact:
																		Function trigger		80	% reference FEV1
	Exposure trigger		0.3	pack/day														Slope to maximal impact		2
	Slope to maximal biological activity		2
	Persistence after quitting			% Activity
							Cross-section		Exposure	Activity	Severity	Impact		Colour map
							at age				(FEV1, % ref)
							10		0%	4%	120%	1%		#¡VALOR!	good
							20		88%	63%	100%	2%
							30		100%	94%	92%	5%
							40		100%	94%	79%	12%
							50		100%	94%	68%	25%
							60		100%	94%	59%	42%
							70		100%	94%	52%	56%
							80		100%	94%	45%	68%			bad
			This work is licensed under a Creative Commons Attribution 4.0 International License.

## Sheet: Intermediate
intermediate parameter evaluations (see on-line supplement)
	T50	sigma				T50	sigma			T50	sigma			T50	sigma
onset	17.5	1.25			onset	0.8	0.25		onset	35	12.5		onset	0.55	0.125		Intermediate calculations for reference dashed lines in the inset plots
quitting	0	0
																	0	0	0	100	0
Exposure					Activity				Function				Impact				2	100	20	0	100
	years	pack/day	Pack-year			pack/day	% activity			% activity				% function
																			0	0
	0	1.25E-006	1.25E-006			0	3.91657228			0	30			0	98.7871565				157.1428571	110
	1	2.78E-006	4.02E-006			0.015	4.14871193			1	30.31355033			2	98.57970386
	2	6.18E-006	1.02E-005			0.03	4.39398154			2	30.64987018			4	98.33736439
	3	1.37E-005	2.40E-005			0.045	4.653047451			3	31.01033565			6	98.05449154
	4	3.06E-005	5.45E-005			0.06	4.926600608			4	31.39636184			8	97.72460565
	5	6.81E-005	1.23E-004			0.075	5.215356308			5	31.80939644			10	97.34030064		sigma (K2) for slope 1		25
	6	1.52E-004	2.74E-004			0.09	5.520053778			6	32.25091184			12	96.89315158			0.7
	7	3.37E-004	6.11E-004			0.105	5.841455554			7	32.72239561			14	96.37362836
	8	7.50E-004	1.36E-003			0.12	6.180346626			8	33.22533929			16	95.77102282
	9	1.67E-003	3.03E-003			0.135	6.537533343			9	33.76122536			18	95.07339939
	10	3.71E-003	6.74E-003			0.15	6.913842034			10	34.33151223			20	94.26758241
	11	8.23E-003	1.50E-002			0.165	7.310117342			11	34.93761733			22	93.33919644
	12	1.82E-002	3.32E-002			0.18	7.727220214			12	35.58089817			24	92.27277979
	13	3.99E-002	7.31E-002			0.195	8.166025546			13	36.26263147			26	91.05199407
	14	8.60E-002	1.59E-001			0.21	8.62741945			14	36.98399051			28	89.65995485
	15	1.79E-001	3.38E-001			0.225	9.112296101			15	37.74602073			30	88.0797078
	16	3.47E-001	6.85E-001			0.24	9.621554171			16	38.54961405			32	86.29487074
	17	6.02E-001	1.29E+000			0.255	10.15609279			17	39.39548209			34	84.29045311
	18	8.98E-001	2.19E+000			0.27	10.71680705			18	40.28412885			36	82.05384806
	19	1.15E+000	3.34E+000			0.285	11.30458301			19	41.21582334			38	79.57596977
	20	1.32E+000	4.66E+000			0.3	11.9202922			20	42.19057284			40	76.85247835
	21	1.41E+000	6.07E+000			0.315	12.56478565			21	43.20809754			42	73.88500061
	22	1.46E+000	7.53E+000			0.33	13.23888735			22	44.26780726			44	70.68222211
	23	1.48E+000	9.01E+000			0.345	13.9433873			23	45.36878133			46	67.26070171
	24	1.49E+000	1.05E+001			0.36	14.67903398			24	46.50975221			48	63.64525403
	25	1.50E+000	1.20E+001			0.375	15.44652651			25	47.68909401			50	59.86876601
	26	1.50E+000	1.35E+001			0.39	16.24650626			26	48.90481649			52	55.97136493
	27	1.50E+000	1.50E+001			0.405	17.0795482			27	50.15456544			54	51.99893402
	28	1.50E+000	1.65E+001			0.42	17.94615194			28	51.43562987			56	48.00106598
	29	1.50E+000	1.80E+001			0.435	18.84673252			29	52.74495645			58	44.02863507
	30	1.50E+000	1.95E+001			0.45	19.78161114			30	54.07917148			60	40.13123399
	31	1.50E+000	2.10E+001			0.465	20.75100586			31	55.43461004			62	36.35474597
	32	1.50E+000	2.25E+001			0.48	21.75502236			32	56.80735224			64	32.73929829
	33	1.50E+000	2.40E+001			0.495	22.79364506			33	58.19326577			66	29.31777789
	34	1.50E+000	2.55E+001			0.51	23.86672852			34	59.58805388			68	26.11499939
	35	1.50E+000	2.70E+001			0.525	24.97398944			35	60.98730769			70	23.14752165
	36	1.50E+000	2.85E+001			0.54	26.11499939			36	62.3865615			72	20.42403023
	37	1.50E+000	3.00E+001			0.555	27.28917837			37	63.78134961			74	17.94615194
	38	1.50E+000	3.15E+001			0.57	28.49578943			38	65.16726314			76	15.70954689
	39	1.50E+000	3.30E+001			0.585	29.73393457			39	66.54000534			78	13.70512926
	40	1.50E+000	3.45E+001			0.6	31.00255189			40	67.89544389			80	11.9202922
	41	1.50E+000	3.60E+001			0.615	32.30041438			41	69.22965892			82	10.34004515
	42	1.50E+000	3.75E+001			0.63	33.62613026			42	70.53898551			84	8.948005933
	43	1.50E+000	3.90E+001			0.645	34.97814514			43	71.82004993			86	7.727220214
	44	1.50E+000	4.05E+001			0.66	36.35474597			44	73.06979888			88	6.660803558
	45	1.50E+000	4.20E+001			0.675	37.75406688			45	74.28552137			90	5.73241759
	46	1.50E+000	4.35E+001			0.69	39.17409693			46	75.46486316			92	4.926600608
	47	1.50E+000	4.50E+001			0.705	40.61268971			47	76.60583405			94	4.228977184
	48	1.50E+000	4.65E+001			0.72	42.06757479			48	77.70680811			96	3.626371637
	49	1.50E+000	4.80E+001			0.735	43.53637082			49	78.76651784			98	3.106848416
	50	1.50E+000	4.95E+001			0.75	45.01660027			50	79.78404253			100	2.659699358
	51	1.50E+000	5.10E+001			0.765	46.50570548			51	80.75879204			102	2.275394346
	52	1.50E+000	5.25E+001			0.78	48.00106598			52	81.69048653			104	1.945508457
	53	1.50E+000	5.40E+001			0.795	49.50001667			53	82.57913329			106	1.662635611
	54	1.50E+000	5.55E+001			0.81	50.99986669			54	83.42500133			108	1.420296137
	55	1.50E+000	5.70E+001			0.825	52.49791875			55	84.22859465			110	1.212843498
	56	1.50E+000	5.85E+001			0.84	53.99148846			56	84.99062487			112	1.035373753
	57	1.50E+000	6.00E+001			0.855	55.47792351			57	85.7119839			114	0.883640046
	58	1.50E+000	6.15E+001			0.87	56.95462239			58	86.39371721			116	0.753973456
	59	1.50E+000	6.30E+001			0.885	58.41905229			59	87.03699804			118	0.643210847
	60	1.50E+000	6.45E+001			0.9	59.86876601			60	87.64310315			120	0.54862989
	61	1.50E+000	6.60E+001			0.915	61.30141761			61	88.21339002			122	0.467891099
	62	1.50E+000	6.75E+001			0.93	62.71477663			62	88.74927609			124	0.398986515
	63	1.50E+000	6.90E+001			0.945	64.10674063			63	89.25221977			126	0.34019457
	64	1.50E+000	7.05E+001			0.96	65.47534606			64	89.72370353			128	0.29004058
	65	1.50E+000	7.20E+001			0.975	66.81877722			65	90.16521893			130	0.247262316
	66	1.50E+000	7.35E+001			0.99	68.13537338			66	90.57825354			132	0.210780106
	67	1.50E+000	7.50E+001			1.005	69.42363401			67	90.96427973			134	0.179670953
	68	1.50E+000	7.65E+001			1.02	70.68222211			68	91.3247452			136	0.153146171
	69	1.50E+000	7.80E+001			1.035	71.90996574			69	91.66106505			138	0.130532115
	70	1.50E+000	7.95E+001			1.05	73.10585786			70	91.97461537			140	0.111253603
	71	1.50E+000	8.10E+001			1.065	74.26905453			71	92.26672814			142	0.094819664
	72	1.50E+000	8.25E+001			1.08	75.39887164			72	92.53868726			144	0.080811318
	73	1.50E+000	8.40E+001			1.095	76.49478038			73	92.79172573			146	0.068871091
	74	1.50E+000	8.55E+001			1.11	77.55640143			74	93.02702366			148	0.05869405
	75	1.50E+000	8.70E+001			1.125	78.5834983			75	93.24570709			150	0.050020111
	76	1.50E+000	8.85E+001			1.14	79.57596977			76	93.44884754			152	0.042627479
	77	1.50E+000	9.00E+001			1.155	80.53384164			77	93.63746206			154	0.036327031
	78	1.50E+000	9.15E+001			1.17	81.45725807			78	93.8125138			156	0.030957517
	79	1.50E+000	9.30E+001			1.185	82.34647252			79	93.97491297			158	0.026381463
	80	1.50E+000	9.45E+001			1.2	83.20183851			80	94.12551814			160	0.022481677
	81	1.50E+000	9.60E+001			1.215	84.02380031			81	94.2651377			162	0.019158258
	82	1.50E+000	9.75E+001			1.23	84.81288363			82	94.39453164			164	0.016326053
	83	1.50E+000	9.90E+001			1.245	85.56968659			83	94.5144134			166	0.013912481
	84	1.50E+000	1.00E+002			1.26	86.29487074			84	94.62545177			168	0.011855678
	85	1.50E+000	1.02E+002			1.275	86.98915256			85	94.72827299			170	0.010102919
	86	1.50E+000	1.03E+002			1.29	87.65329524			86	94.82346276			172	0.008609269
	87	1.50E+000	1.05E+002			1.305	88.28810091			87	94.9115683			174	0.007336428
	88	1.50E+000	1.06E+002			1.32	88.89440333			88	94.99310039			176	0.00625176
	89	1.50E+000	1.08E+002			1.335	89.47306105			89	95.0685354			178	0.005327447
	90	1.50E+000	1.09E+002			1.35	90.02495109			90	95.13831724			180	0.004539787
	91	1.50E+000	1.11E+002			1.365	90.5509631			91	95.20285924			182	0.003868577
	92	1.50E+000	1.12E+002			1.38	91.05199407			92	95.26254606			184	0.003296603
	93	1.50E+000	1.14E+002			1.395	91.52894343			93	95.31773538			186	0.002809193
	94	1.50E+000	1.15E+002			1.41	91.98270878			94	95.36875965			188	0.002393847
	95	1.50E+000	1.17E+002			1.425	92.414182			95	95.41592771			190	0.002039909
	96	1.50E+000	1.18E+002			1.44	92.82424577			96	95.45952627			192	0.001738301
	97	1.50E+000	1.20E+002			1.455	93.21377064			97	95.49982144			194	0.001481286
	98	1.50E+000	1.21E+002			1.47	93.58361236			98	95.53706009			196	0.001262271
	99	1.50E+000	1.23E+002			1.485	93.93460967			99	95.57147113			198	0.001075639
	100	1.50E+000	1.24E+002			1.5	94.26758241			100	95.60326676			200	0.0009166

## Sheet: time_courses
													calculations to find tau_x so function peaks at M9 years
	Age (years)	Exposure (%)	Activity (%)	Severity (FEV1, l)	Impact (%)
	0	1.25E-006	0	0										0
	0.2	9.75807E-05	0.391659431	0.149572465	3.407707211								0.001703779	0.0002
	0.4	0.000114512	0.744153302	0.294761971	2.738500165				intermediate calculations for S(t) equation				0.003130871	0.0004
	0.6	0.000134381	1.061398234	0.435644071	2.22660734				(see on-line supplement)				0.004453821	0.0006
	0.8	0.000157698	1.346919199	0.57229741	1.843228552								0.005709286	0.0008
	1	0.00018506	1.603888686	0.704803448	1.978824508				maximal function at age		20		0.00691467	0.001
	1.2	0.00021717	1.835161948	0.833246119	1.701538308				tau_s (= 1/r_0)		133.3333333	0.15	0.008080217	0.0012
	1.4	0.000254851	2.043308736	0.957711452	1.55757441				tau_x		6.213333333		0.009212694	0.0014
	1.6	0.00029907	2.230641843	1.078287175	1.533981475				constant		4.873838805		0.01031691	0.0016
	1.8	0.000350962	2.399242811	1.195062323	1.618783408				K factor		99.71497675		0.011396457	0.0018
	2	0.000411857	2.550985057	1.308126855	1.801675156				tau_s_max (= 1/r_max)		40		0.012454124	0.002
	2.2	0.000483319	2.687554693	1.417571287	1.702937291								0.013492138	0.0022
	2.4	0.000567179	2.810469258	1.523486357	1.671858245				factor_I		20		0.014512317	0.0024
	2.6	0.00066559	2.921094589	1.625962714	1.700024394								0.015516176	0.0026
	2.8	0.000781076	3.020659994	1.725090632	1.781160147								0.016504994	0.0028
	3	0.0009166	3.110271919	1.820959766	1.910702595								0.017479869	0.003
	3.2	0.001075639	3.190926243	1.913658924	1.852964142								0.018441748	0.0032
	3.4	0.001262271	3.263519349	2.003275879	1.829990628								0.019391462	0.0034
	3.6	0.001481286	3.328858089	2.089897198	1.838273698								0.020329744	0.0036
	3.8	0.001738301	3.387668759	2.173608102	1.875115659								0.021257244	0.0038
	4	0.002039909	3.440605173	2.254492345	1.938508831								0.022174542	0.004
	4.2	0.002393847	3.488255938	2.33263212	1.882583377								0.023082162	0.0042
	4.4	0.002809193	3.531151006	2.408107972	1.842516837								0.023980578	0.0044
	4.6	0.003296603	3.569767575	2.480998742	1.81785903								0.024870218	0.0046
	4.8	0.003868577	3.604535403	2.551381516	1.808079829								0.025751476	0.0048
	5	0.004539787	3.635841608	2.619331588	1.812652048								0.02662471	0.005
	5.2	0.005327447	3.664034982	2.684922441	1.748013081								0.027490252	0.0052
	5.4	0.00625176	3.689429895	2.74822573	1.712439207								0.028348406	0.0054
	5.6	0.007336428	3.712309816	2.80931128	1.702171342								0.029199454	0.0056
	5.8	0.008609269	3.732930498	2.86824709	1.714276152								0.030043658	0.0058
	6	0.010102919	3.751522855	2.92509934	1.746497037								0.030881262	0.006
	6.2	0.011855678	3.768295575	2.979932409	1.71875831								0.031712495	0.0062
	6.4	0.013912481	3.783437497	3.032808892	1.782084268								0.032537567	0.0064
	6.6	0.016326053	3.797119769	3.08378963	1.783600215								0.033356679	0.0066
	6.8	0.019158258	3.809497824	3.13293373	1.744607388								0.034170018	0.0068
	7	0.022481677	3.820713201	3.180298602	1.680805322								0.03497776	0.007
	7.2	0.026381463	3.830895212	3.225939985	1.59694716								0.035780071	0.0072
	7.4	0.030957517	3.840162509	3.269911985	1.507217431								0.036577108	0.0074
	7.6	0.036327031	3.848624541	3.312267112	1.416335819								0.037369018	0.0076
	7.8	0.042627479	3.856382938	3.353056311	1.327246202								0.038155942	0.0078
	8	0.050020111	3.863532843	3.392329003	1.24174601								0.038938014	0.008
	8.2	0.05869405	3.870164196	3.430133123	1.156129964								0.039715359	0.0082
	8.4	0.068871091	3.876363014	3.466515155	1.077129715								0.040488098	0.0084
	8.6	0.080811318	3.882212667	3.501520174	1.005075796								0.041256345	0.0086
	8.8	0.094819664	3.887795189	3.53519188	0.940292523								0.042020209	0.0088
	9	0.111253603	3.893192642	3.56757264	0.882800786								0.042779794	0.009
	9.2	0.130532115	3.898488559	3.59870352	0.826560843								0.0435352	0.0092
	9.4	0.153146171	3.903769508	3.628624328	0.777809847								0.044286522	0.0094
	9.6	0.179670953	3.909126801	3.657373647	0.735748383								0.04503385	0.0096
	9.8	0.210780106	3.914658402	3.684988873	0.699541287								0.045777272	0.0098
	10	0.247262316	3.920471069	3.71150625	0.668411415								0.046516871	0.01
	10.2	0.29004058	3.92668281	3.736960903	0.6366055								0.047252727	0.0102
	10.4	0.34019457	3.933425699	3.761386878	0.609737064								0.047984918	0.0104
	10.6	0.398986515	3.940849151	3.784817169	0.587158831								0.048713517	0.0106
	10.8	0.467891099	3.949123761	3.807283759	0.568437333								0.049438596	0.0108
	11	0.54862989	3.958445817	3.828817644	0.553300297								0.050160223	0.011
	11.2	0.643210847	3.969042659	3.849448874	0.53619145								0.050878464	0.0112
	11.4	0.753973456	3.98117907	3.869206579	0.523159956								0.051593382	0.0114
	11.6	0.883640046	3.995164928	3.888119002	0.514093278								0.052305041	0.0116
	11.8	1.035373753	4.011364453	3.906213529	0.509056085								0.053013497	0.0118
	12	1.212843498	4.030207395	3.923516721	0.50825								0.053718809	0.012
	12.2	1.420296137	4.052202694	3.940054344	0.503585201								0.054421032	0.0122
	12.4	1.662635611	4.077955219	3.955851398	0.504254756								0.05512022	0.0124
	12.6	1.945508457	4.108186413	3.970932147	0.510388581								0.055816424	0.0126
	12.8	2.275394346	4.143759914	3.985320151	0.52221471								0.056509693	0.0128
	13	2.659699358	4.185713538	3.999038295	0.540031986								0.057200078	0.013
	13.2	3.106848416	4.235299435	4.012108821	0.550573504								0.057887624	0.0132
	13.4	3.626371637	4.294034823	4.024553362	0.568824279								0.058572378	0.0134
	13.6	4.228977184	4.363766415	4.036392973	0.594805302								0.059254382	0.0136
	13.8	4.926600608	4.446752657	4.047648169	0.628551								0.059933681	0.0138
	14	5.73241759	4.545769111	4.058338966	0.670081204								0.060610316	0.014
	14.2	6.660803558	4.66424389	4.068484923	0.699543643								0.061284327	0.0142
	14.4	7.727220214	4.806431865	4.078105191	0.739072715								0.061955753	0.0144
	14.6	8.948005933	4.977638449	4.087218569	0.788101909								0.062624632	0.0146
	14.8	10.34004515	5.184505634	4.095843574	0.846059286								0.063291003	0.0148
	15	11.9202922	5.435374021	4.103998517	0.912288382								0.0639549	0.015
	15.2	13.70512926	5.740733303	4.111701603	0.961446438								0.064616358	0.0152
	15.4	15.70954689	6.113767309	4.118971047	1.021445864								0.065275413	0.0154
	15.6	17.94615194	6.570983795	4.125825224	1.09069311								0.065932097	0.0156
	15.8	20.42403023	7.132886764	4.132282851	1.167592827								0.066586442	0.0158
	16	23.14752165	7.824591609	4.138363207	1.250528819								0.067238481	0.016
	16.2	26.11499939	8.676193746	4.144086409	1.313224324								0.067888243	0.0162
	16.4	29.31777789	9.722582963	4.149473723	1.384379497								0.068535759	0.0164
	16.6	32.73929829	11.00227918	4.154547899	1.461573945								0.069181058	0.0166
	16.8	36.35474597	12.55482858	4.159333478	1.542628474								0.069824169	0.0168
	17	40.13123399	14.41646939	4.163856939	1.625608881								0.07046512	0.017
	17.2	44.02863507	16.61427334	4.168146481	1.688719219								0.071103937	0.0172
	17.4	48.00106598	19.15975936	4.172231027	1.756073881								0.071740648	0.0174
	17.6	51.99893402	22.04373038	4.176137968	1.82544653								0.072375277	0.0176
	17.8	55.97136493	25.23423801	4.179889112	1.895064091								0.073007851	0.0178
	18	59.86876601	28.67875797	4.18349478	1.963550917								0.073638394	0.018
	18.2	63.64525403	32.31014511	4.186947088	2.015397719								0.074266931	0.0182
	18.4	67.26070171	36.05459659	4.190214922	2.068502902								0.074893485	0.0184
	18.6	70.68222211	39.83943745	4.193243795	2.121493461								0.075518079	0.0186
	18.8	73.88500061	43.59910063	4.19596225	2.173388165								0.076140736	0.0188
	19	76.85247835	47.27866118	4.198293084	2.223526035								0.076761478	0.019
	19.2	79.57596977	50.83511949	4.20016506	2.26193171								0.077380326	0.0192
	19.4	82.05384806	54.23705281	4.20152108	2.300973781								0.077997303	0.0194
	19.6	84.29045311	57.46331537	4.202321388	2.339932703								0.078612428	0.0196
	19.8	86.29487074	60.50133322	4.202542771	2.378303809								0.079225721	0.0198
	20	88.0797078	63.34535283	4.202175645	2.415720321								0.079837204	0.02
	20.2	89.65995485	65.99484075	4.201220612	2.446567463								0.080446895	0.0202
	20.4	91.05199407	68.45311884	4.199685357	2.478082418								0.081054814	0.0204
	20.6	92.27277979	70.72625165	4.197582215	2.509715778								0.081660979	0.0206
	20.8	93.33919644	72.82216773	4.194926413	2.541080624								0.082265408	0.0208
	21	94.26758241	74.74998207	4.191734846	2.571936738								0.08286812	0.021
	21.2	95.07339939	76.51948365	4.188025267	2.60034135								0.083469132	0.0212
	21.4	95.77102282	78.14075476	4.183815759	2.629139241								0.084068462	0.0214
	21.6	96.37362836	79.62389333	4.179124393	2.658044995								0.084666127	0.0216
	21.8	96.89315158	80.97881447	4.17396902	2.686865266								0.085262142	0.0218
	22	97.34030064	82.21511252	4.168367136	2.715480027								0.085856526	0.022
	22.2	97.72460565	83.34196882	4.162335809	2.744721541								0.086449293	0.0222
	22.4	98.05449154	84.3680936	4.155891632	2.77405877								0.087040459	0.0224
	22.6	98.33736439	85.30169339	4.149050706	2.803337568								0.08763004	0.0226
	22.8	98.57970386	86.150457	4.14182863	2.832442459								0.088218052	0.0228
	23	98.7871565	86.92155526	4.134240503	2.861306949								0.088804508	0.023
	23.2	98.96462625	87.62165032	4.126300933	2.893206985								0.089389424	0.0232
	23.4	99.11635995	88.25691184	4.118024046	2.924703535								0.089972814	0.0234
	23.6	99.24602654	88.83303769	4.109423498	2.955815767								0.090554693	0.0236
	23.8	99.35678915	89.35527763	4.10051249	2.986579016								0.091135074	0.0238
	24	99.45137011	89.82845856	4.09130378	3.017055199								0.09171397	0.024
	24.2	99.5321089	90.2570107	4.081809698	3.052578711								0.092291396	0.0242
	24.4	99.60101349	90.64499365	4.07204216	3.087333388								0.092867364	0.0244
	24.6	99.65980543	90.99612226	4.062012681	3.121518541								0.093441888	0.0246
	24.8	99.70995942	91.31379156	4.05173239	3.155316934								0.09401498	0.0248
	25	99.75273768	91.60110084	4.04121204	3.188905411								0.094586653	0.025
	25.2	99.78921989	91.86087652	4.030462025	3.229186953								0.095156919	0.0252
	25.4	99.82032905	92.09569379	4.019492386	3.268521206								0.09572579	0.0254
	25.6	99.84685383	92.30789697	4.008312828	3.307253283								0.096293279	0.0256
	25.8	99.86946788	92.49961858	3.99693273	3.34568031								0.096859397	0.0258
	26	99.8887464	92.67279713	3.985361154	3.384051755								0.097424155	0.026
	26.2	99.90518034	92.82919358	3.973606857	3.430424476								0.097987566	0.0262
	26.4	99.91918868	92.97040669	3.961678301	3.475780763								0.09854964	0.0264
	26.6	99.93112891	93.09788718	3.949583663	3.520530632								0.099110388	0.0266
	26.8	99.94130595	93.2129507	3.937330845	3.565016604								0.099669822	0.0268
	27	99.94997989	93.31678992	3.924927482	3.609528808								0.100227952	0.027
	27.2	99.95737252	93.4104855	3.912380949	3.663128044								0.100784788	0.0272
	27.4	99.96367297	93.49501623	3.899698375	3.715631761								0.101340341	0.0274
	27.6	99.96904248	93.57126829	3.886886645	3.767562453								0.101894622	0.0276
	27.8	99.97361854	93.64004374	3.873952414	3.819375584								0.10244764	0.0278
	28	99.97751832	93.70206825	3.860902108	3.87147431								0.102999405	0.028
	28.2	99.98084174	93.75799818	3.847741938	3.933555523								0.103549927	0.0282
	28.4	99.98367395	93.80842704	3.834477902	3.994745243								0.104099216	0.0284
	28.6	99.98608752	93.85389133	3.821115795	4.055651229								0.104647281	0.0286
	28.8	99.98814432	93.89487592	3.807661215	4.116764096								0.105194132	0.0288
	29	99.98989708	93.93181891	3.794119568	4.178480649								0.105739778	0.029
	29.2	99.99139073	93.96511606	3.780496076	4.250830395								0.106284227	0.0292
	29.4	99.99266357	93.99512478	3.766795782	4.322474051								0.10682749	0.0294
	29.6	99.99374824	94.02216781	3.753023558	4.393987725								0.107369575	0.0296
	29.8	99.99467255	94.04653652	3.739184106	4.465823388								0.10791049	0.0298
	30	99.99546021	94.0684939	3.72528197	4.538339672								0.108450244	0.03
	30.2	99.99613142	94.0882773	3.711321533	4.622094467								0.108988846	0.0302
	30.4	99.9967034	94.10610092	3.697307032	4.705103833								0.109526305	0.0304
	30.6	99.99719081	94.12215798	3.683242553	4.78795367								0.110062628	0.0306
	30.8	99.99760615	94.1366228	3.669132042	4.871119082								0.110597823	0.0308
	31	99.99796009	94.14965262	3.65497931	4.954988075								0.111131899	0.031
	31.2	99.9982617	94.16138924	3.640788034	5.050789489								0.111664864	0.0312
	31.4	99.99851871	94.17196052	3.626561761	5.145797831								0.112196725	0.0314
	31.6	99.99873773	94.18148178	3.612303916	5.240643301								0.112727491	0.0316
	31.8	99.99892436	94.19005697	3.598017804	5.335831997								0.113257168	0.0318
	32	99.9990834	94.1977798	3.583706614	5.431774504								0.113785765	0.032
	32.2	99.99921892	94.20473473	3.569373421	5.540410037								0.114313288	0.0322
	32.4	99.99933441	94.21099792	3.555021193	5.648211034								0.114839746	0.0324
	32.6	99.99943282	94.21663798	3.540652793	5.755848538								0.115365145	0.0326
	32.8	99.99951668	94.22171675	3.52627098	5.863862971								0.115889493	0.0328
	33	99.99958814	94.22628996	3.511878417	5.972688962								0.116412797	0.033
	33.2	99.99964904	94.23040783	3.497477671	6.095023934								0.116935063	0.0332
	33.4	99.99970093	94.23411559	3.483071216	6.216465779								0.1174563	0.0334
	33.6	99.99974515	94.23745401	3.468661438	6.337696049								0.117976512	0.0336
	33.8	99.99978283	94.24045981	3.454250636	6.459247011								0.118495708	0.0338
	34	99.99981494	94.24316607	3.439841026	6.581530239								0.119013894	0.034
	34.2	99.9998423	94.24560259	3.425434743	6.718235005								0.119531076	0.0342
	34.4	99.99986562	94.24779621	3.411033844	6.853789935								0.120047262	0.0344
	34.6	99.99988549	94.24977112	3.396640309	6.988873504								0.120562456	0.0346
	34.8	99.99990242	94.25154909	3.382256049	7.124011207								0.121076667	0.0348
	35	99.99991685	94.25314972	3.367882898	7.259606397								0.121589899	0.035
	35.2	99.99992914	94.25459069	3.353522628	7.410746527								0.12210216	0.0352
	35.4	99.99993962	94.25588791	3.33917694	7.560256049								0.122613455	0.0354
	35.6	99.99994855	94.25705569	3.324847472	7.708843959								0.12312379	0.0356
	35.8	99.99995615	94.25810694	3.310535802	7.857063963								0.123633172	0.0358
	36	99.99996264	94.25905328	3.296243447	8.005356252								0.124141606	0.036
	36.2	99.99996816	94.25990516	3.281971864	8.170581801								0.124649098	0.0362
	36.4	99.99997287	94.260672	3.267722457	8.333578646								0.125155655	0.0364
	36.6	99.99997688	94.26136229	3.253496573	8.495162109								0.12566128	0.0366
	36.8	99.9999803	94.26198367	3.239295509	8.655987645								0.126165982	0.0368
	37	99.99998321	94.262543	3.225120508	8.816588122								0.126669764	0.037
	37.2	99.99998569	94.26304647	3.210972767	8.995697826								0.127172632	0.0372
	37.4	99.99998781	94.26349967	3.196853435	9.172063537								0.127674593	0.0374
	37.6	99.99998961	94.26390761	3.182763612	9.34662537								0.128175651	0.0376
	37.8	99.99999115	94.2642748	3.168704357	9.520135473								0.128675811	0.0378
	38	99.99999246	94.26460532	3.154676685	9.693200149								0.12917508	0.038
	38.2	99.99999357	94.26490282	3.140681568	9.886408567								0.129673461	0.0382
	38.4	99.99999452	94.2651706	3.12671994	10.07638791								0.130170961	0.0384
	38.6	99.99999533	94.26541163	3.112792694	10.26417588								0.130667585	0.0386
	38.8	99.99999602	94.26562858	3.098900686	10.45059949								0.131163337	0.0388
	39	99.99999661	94.26582385	3.085044736	10.6363171								0.131658222	0.039
	39.2	99.99999711	94.26599961	3.071225629	10.8438398								0.132152247	0.0392
	39.4	99.99999754	94.26615781	3.057444115	11.04758247								0.132645414	0.0394
	39.6	99.9999979	94.26630021	3.043700913	11.24867427								0.13313773	0.0396
	39.8	99.99999821	94.26642837	3.029996706	11.44801036								0.133629199	0.0398
	40	99.99999848	94.26654372	3.016332152	11.6463008								0.134119826	0.04
	40.2	99.9999987	94.26664755	3.002707874	11.86810487								0.134609616	0.0402
	40.4	99.99999889	94.266741	2.989124469	12.08548889								0.135098572	0.0404
	40.6	99.99999906	94.26682511	2.975582506	12.29968808								0.135586701	0.0406
	40.8	99.9999992	94.26690081	2.962082527	12.51169839								0.136074006	0.0408
	41	99.99999932	94.26696895	2.948625047	12.72233174								0.136560492	0.041
	41.2	99.99999942	94.26703028	2.935210556	12.95822878								0.137046163	0.0412
	41.4	99.9999995	94.26708548	2.921839522	13.18911946								0.137531024	0.0414
	41.6	99.99999958	94.26713516	2.908512386	13.4164112								0.13801508	0.0416
	41.8	99.99999964	94.26717987	2.895229569	13.64124479								0.138498334	0.0418
	42	99.99999969	94.26722011	2.881991469	13.86454773								0.138980791	0.042
	42.2	99.99999974	94.26725633	2.868798462	14.11477125								0.139462455	0.0422
	42.4	99.99999978	94.26728893	2.855650906	14.35958694								0.13994333	0.0424
	42.6	99.99999981	94.26731828	2.842549136	14.60054113								0.140423421	0.0426
	42.8	99.99999984	94.26734468	2.829493471	14.8388845								0.140902732	0.0428
	43	99.99999986	94.26736845	2.816484208	15.07563059								0.141381266	0.043
	43.2	99.99999988	94.26738984	2.80352163	15.34075246								0.141859029	0.0432
	43.4	99.9999999	94.2674091	2.790606001	15.60016146								0.142336023	0.0434
	43.6	99.99999991	94.26742643	2.777737566	15.85550158								0.142812253	0.0436
	43.8	99.99999993	94.26744202	2.764916558	16.10808967								0.143287722	0.0438
	44	99.99999994	94.26745606	2.752143192	16.35898146								0.143762436	0.044
	44.2	99.99999995	94.26746869	2.739417668	16.63949036								0.144236396	0.0442
	44.4	99.99999995	94.26748006	2.726740173	16.9139455								0.144709609	0.0444
	44.6	99.99999996	94.2674903	2.714110878	17.18404897								0.145182076	0.0446
	44.8	99.99999997	94.26749951	2.701529942	17.45115065								0.145653802	0.0448
	45	99.99999997	94.2675078	2.688997511	17.71631715								0.146124791	0.045
	45.2	99.99999998	94.26751526	2.676513716	18.01220477								0.146595046	0.0452
	45.4	99.99999998	94.26752197	2.66407868	18.30154549								0.147064572	0.0454
	45.6	99.99999998	94.26752801	2.65169251	18.5860655								0.147533371	0.0456
	45.8	99.99999999	94.26753345	2.639355304	18.86711488								0.148001447	0.0458
	46	99.99999999	94.26753835	2.62706715	19.14574306								0.148468804	0.046
	46.2	99.99999999	94.26754275	2.614828122	19.4561982								0.148935445	0.0462
	46.4	99.99999999	94.26754672	2.602638287	19.75934342								0.149401374	0.0464
	46.6	99.99999999	94.26755029	2.590497701	20.05694139								0.149866594	0.0466
	46.8	99.99999999	94.2675535	2.57840641	20.35038276								0.150331109	0.0468
	47	99.99999999	94.26755639	2.566364452	20.64076218								0.150794922	0.047
	47.2	100	94.26755899	2.554371856	20.96420223								0.151258037	0.0472
	47.4	100	94.26756133	2.542428642	21.27944033								0.151720456	0.0474
	47.6	100	94.26756344	2.530534821	21.58832477								0.152182184	0.0476
	47.8	100	94.26756534	2.518690398	21.89230936								0.152643223	0.0478
	48	100	94.26756705	2.506895369	22.19253377								0.153103577	0.048
	48.2	100	94.26756858	2.495149724	22.52717575								0.153563248	0.0482
	48.4	100	94.26756996	2.483453444	22.85262706								0.154022241	0.0484
	48.6	100	94.26757121	2.471806504	23.170825								0.154480558	0.0486
	48.8	100	94.26757233	2.460208874	23.48329314								0.154938203	0.0488
	49	100	94.26757334	2.448660515	23.79122716								0.155395178	0.049
	49.2	100	94.26757424	2.437161384	24.13506772								0.155851487	0.0492
	49.4	100	94.26757506	2.425711432	24.4686337								0.156307132	0.0494
	49.6	100	94.2675758	2.414310602	24.79398224								0.156762118	0.0496
	49.8	100	94.26757646	2.402958836	25.11274586								0.157216446	0.0498
	50	100	94.26757705	2.391656066	25.42621788								0.15767012	0.05
	50.2	100	94.26757759	2.380402222	25.77719713								0.158123142	0.0502
	50.4	100	94.26757807	2.369197228	26.11685444								0.158575517	0.0504
	50.6	100	94.2675785	2.358041004	26.44740332								0.159027246	0.0506
	50.8	100	94.2675789	2.346933466	26.77060536								0.159478333	0.0508
	51	100	94.26757925	2.335874524	27.08785908								0.15992878	0.051
	51.2	100	94.26757956	2.324864085	27.4442344								0.16037859	0.0512
	51.4	100	94.26757985	2.313902052	27.78832492								0.160827766	0.0514
	51.6	100	94.2675801	2.302988324	28.12247137								0.161276312	0.0516
	51.8	100	94.26758033	2.292122797	28.44852534								0.161724229	0.0518
	52	100	94.26758054	2.281305363	28.76794943								0.16217152	0.052
	52.2	100	94.26758073	2.27053591	29.12808618								0.162618189	0.0522
	52.4	100	94.2675809	2.259814324	29.474921								0.163064237	0.0524
	52.6	100	94.26758105	2.249140487	29.81091037								0.163509668	0.0526
	52.8	100	94.26758118	2.238514279	30.13800196								0.163954485	0.0528
	53	100	94.26758131	2.227935576	30.45773606								0.164398689	0.053
	53.2	100	94.26758142	2.217404252	30.81979675								0.164842284	0.0532
	53.4	100	94.26758152	2.206920179	31.16750706								0.165285272	0.0534
	53.6	100	94.26758161	2.196483225	31.50346687								0.165727655	0.0536
	53.8	100	94.26758169	2.186093257	31.82975671								0.166169437	0.0538
	54	100	94.26758176	2.17575014	32.14804215								0.16661062	0.054
	54.2	100	94.26758182	2.165453734	32.51027494								0.167051206	0.0542
	54.4	100	94.26758188	2.155203901	32.85724141								0.167491198	0.0544
	54.6	100	94.26758194	2.145000499	33.19171201								0.167930599	0.0546
	54.8	100	94.26758198	2.134843383	33.5158998								0.16836941	0.0548
	55	100	94.26758203	2.124732408	33.83157439								0.168807635	0.055
	55.2	100	94.26758206	2.114667427	34.19271663								0.169245276	0.0552
	55.4	100	94.2675821	2.104648291	34.53780643								0.169682334	0.0554
	55.6	100	94.26758213	2.09467485	34.86975144								0.170118814	0.0556
	55.8	100	94.26758216	2.084746952	35.19087269								0.170554716	0.0558
	56	100	94.26758218	2.074864444	35.50302203								0.170990043	0.056
	56.2	100	94.26758221	2.065027171	35.86202438								0.171424799	0.0562
	56.4	100	94.26758223	2.055234977	36.20424773								0.171858984	0.0564
	56.6	100	94.26758224	2.045487706	36.53271719								0.172292601	0.0566
	56.8	100	94.26758226	2.035785201	36.84984895								0.172725654	0.0568
	57	100	94.26758228	2.0261273	37.15757378								0.173158143	0.057
	57.2	100	94.26758229	2.016513846	37.51341618								0.173590071	0.0572
	57.4	100	94.2675823	2.006944677	37.8518113								0.174021441	0.0574
	57.6	100	94.26758231	1.997419631	38.17590657								0.174452254	0.0576
	57.8	100	94.26758232	1.987938546	38.48822135								0.174882513	0.0578
	58	100	94.26758233	1.978501258	38.7907713								0.17531222	0.058
	58.2	100	94.26758234	1.969107604	39.14257219								0.175741378	0.0582
	58.4	100	94.26758235	1.959757419	39.47636476								0.176169988	0.0584
	58.6	100	94.26758235	1.950450538	39.79540705								0.176598052	0.0586
	58.8	100	94.26758236	1.941186795	40.10230794								0.177025573	0.0588
	59	100	94.26758236	1.931966024	40.39915776								0.177452553	0.059
	59.2	100	94.26758237	1.922788058	40.74623622								0.177878994	0.0592
	59.4	100	94.26758237	1.913652731	41.07484661								0.178304897	0.0594
	59.6	100	94.26758238	1.904559873	41.38834407								0.178730266	0.0596
	59.8	100	94.26758238	1.895509319	41.68941478								0.179155102	0.0598
	60	100	94.26758238	1.8865009	41.98021029								0.179579407	0.06
	60.2	100	94.26758239	1.877534447	42.32204305								0.180003184	0.0602
	60.4	100	94.26758239	1.868609791	42.64503461								0.180426433	0.0604
	60.6	100	94.26758239	1.859726765	42.95262459								0.180849158	0.0606
	60.8	100	94.26758239	1.850885198	43.24757211								0.181271361	0.0608
	61	100	94.26758239	1.842084923	43.53209191								0.181693042	0.061
	61.2	100	94.2675824	1.833325769	43.86828237								0.182114204	0.0612
	61.4	100	94.2675824	1.824607568	44.18537434								0.18253485	0.0614
	61.6	100	94.2675824	1.815930149	44.48688876								0.182954981	0.0616
	61.8	100	94.2675824	1.807293345	44.77565455								0.183374599	0.0618
	62	100	94.2675824	1.798696985	45.05394783								0.183793705	0.062
	62.2	100	94.2675824	1.7901409	45.38433503								0.184212303	0.0622
	62.4	100	94.2675824	1.781624921	45.69551931								0.184630393	0.0624
	62.6	100	94.2675824	1.773148879	45.99109214								0.185047977	0.0626
	62.8	100	94.2675824	1.764712605	46.27394104								0.185465059	0.0628
	63	100	94.2675824	1.75631593	46.54638908								0.185881638	0.063
	63.2	100	94.2675824	1.747958685	46.87109437								0.186297718	0.0632
	63.4	100	94.26758241	1.739640702	47.1766439								0.186713299	0.0634
	63.6	100	94.26758241	1.731361811	47.46666245								0.187128384	0.0636
	63.8	100	94.26758241	1.723121846	47.74405691								0.187542975	0.0638
	64	100	94.26758241	1.714920638	48.01116004								0.187957073	0.064
	64.2	100	94.26758241	1.706758019	48.33041449								0.18837068	0.0642
	64.4	100	94.26758241	1.698633822	48.63062109								0.188783799	0.0644
	64.6	100	94.26758241	1.690547879	48.91540161								0.189196429	0.0646
	64.8	100	94.26758241	1.682500024	49.18765369								0.189608575	0.0648
	65	100	94.26758241	1.674490091	49.44969547								0.190020236	0.065
	65.2	100	94.26758241	1.666517912	49.76357098								0.190431415	0.0652
	65.4	100	94.26758241	1.658583322	50.05850349								0.190842114	0.0654
	65.6	100	94.26758241	1.650686155	50.33809351								0.191252334	0.0656
	65.8	100	94.26758241	1.642826247	50.60522418								0.191662077	0.0658
	66	100	94.26758241	1.635003431	50.86220526								0.192071344	0.066
	66.2	100	94.26758241	1.627217544	51.17056234								0.192480138	0.0662
	66.4	100	94.26758241	1.619468422	51.46010447								0.19288846	0.0664
	66.6	100	94.26758241	1.6117559	51.73441419								0.193296311	0.0666
	66.8	100	94.26758241	1.604079816	51.99635813								0.193703694	0.0668
	67	100	94.26758241	1.596440007	52.24822977								0.194110609	0.067
	67.2	100	94.26758241	1.58883631	52.55090376								0.194517059	0.0672
	67.4	100	94.26758241	1.581268563	52.83492076								0.194923045	0.0674
	67.6	100	94.26758241	1.573736605	53.10383105								0.195328568	0.0676
	67.8	100	94.26758241	1.566240274	53.36047746								0.195733631	0.0678
	68	100	94.26758241	1.558779411	53.60713676								0.196138235	0.068
	68.2	100	94.26758241	1.551353854	53.90393385								0.196542381	0.0682
	68.4	100	94.26758241	1.543963444	54.18226604								0.196946071	0.0684
	68.6	100	94.26758241	1.536608022	54.44565626								0.197349307	0.0686
	68.8	100	94.26758241	1.529287429	54.69692809								0.197752089	0.0688
	69	100	94.26758241	1.522001508	54.93834545								0.19815442	0.069
	69.2	100	94.26758241	1.514750099	55.22914352								0.198556302	0.0692
	69.4	100	94.26758241	1.507533047	55.50173898								0.198957735	0.0694
	69.6	100	94.26758241	1.500350194	55.75962133								0.19935872	0.0696
	69.8	100	94.26758241	1.493201385	56.00558755								0.199759261	0.0698
	70	100	94.26758241	1.486086463	56.24188059								0.200159358	0.07
	70.2	100	94.26758241	1.479005274	56.5266865								0.200559012	0.0702
	70.4	100	94.26758241	1.471957662	56.79361563								0.200958225	0.0704
	70.6	100	94.26758241	1.464943475	57.04611178								0.201356999	0.0706
	70.8	100	94.26758241	1.457962558	57.28693452								0.201755334	0.0708
	71	100	94.26758241	1.451014759	57.51829528								0.202153233	0.071
	71.2	100	94.26758241	1.444099925	57.79718532								0.202550697	0.0712
	71.4	100	94.26758241	1.437217904	58.05856772								0.202947727	0.0714
	71.6	100	94.26758241	1.430368545	58.30582433								0.203344324	0.0716
	71.8	100	94.26758241	1.423551698	58.54166268								0.203740491	0.0718
	72	100	94.26758241	1.416767211	58.76825081								0.204136228	0.072
	72.2	100	94.26758241	1.410014936	59.04128494								0.204531537	0.0722
	72.4	100	94.26758241	1.403294724	59.2971949								0.204926419	0.0724
	72.6	100	94.26758241	1.396606425	59.53929505								0.205320875	0.0726
	72.8	100	94.26758241	1.389949893	59.77024089								0.205714908	0.0728
	73	100	94.26758241	1.383324979	59.99216084								0.206108518	0.073
	73.2	100	94.26758241	1.376731537	60.25936442								0.206501707	0.0732
	73.4	100	94.26758241	1.370169421	60.50986135								0.206894475	0.0734
	73.6	100	94.26758241	1.363638485	60.7468969								0.207286825	0.0736
	73.8	100	94.26758241	1.357138584	60.97307127								0.207678757	0.0738
	74	100	94.26758241	1.350669574	61.19046823								0.208070274	0.074
	74.2	100	94.26758241	1.34423131	61.45190736								0.208461376	0.0742
	74.4	100	94.26758241	1.33782365	61.69709256								0.208852064	0.0744
	74.6	100	94.26758241	1.33144645	61.92919169								0.209242341	0.0746
	74.8	100	94.26758241	1.325099569	62.1507426								0.209632206	0.0748
	75	100	94.26758241	1.318782864	62.36377912								0.210021662	0.075
	75.2	100	94.26758241	1.312496196	62.61954122								0.21041071	0.0752
	75.4	100	94.26758241	1.306239423	62.85952916								0.210799351	0.0754
	75.6	100	94.26758241	1.300012405	63.08682793								0.211187586	0.0756
	75.8	100	94.26758241	1.293815004	63.30390878								0.211575416	0.0758
	76	100	94.26758241	1.287647081	63.51275187								0.211962843	0.076
	76.2	100	94.26758241	1.281508497	63.76293472								0.212349869	0.0762
	76.4	100	94.26758241	1.275399115	63.9978473								0.212736493	0.0764
	76.6	100	94.26758241	1.269318798	64.22048502								0.213122719	0.0766
	76.8	100	94.26758241	1.26326741	64.43324731								0.213508545	0.0768
	77	100	94.26758241	1.257244815	64.63805679								0.213893975	0.077
	77.2	100	94.26758241	1.251250877	64.8827587								0.214279009	0.0772
	77.4	100	94.26758241	1.245285463	65.11271269								0.214663648	0.0774
	77.6	100	94.26758241	1.239348438	65.33081907								0.215047894	0.0776
	77.8	100	94.26758241	1.233439668	65.53939948								0.215431747	0.0778
	78	100	94.26758241	1.227559021	65.74031249								0.21581521	0.078
	78.2	100	94.26758241	1.221706365	65.97961961								0.216198282	0.0782
	78.4	100	94.26758241	1.215881567	66.204706								0.216580966	0.0784
	78.6	100	94.26758241	1.210084497	66.41836901								0.216963262	0.0786
	78.8	100	94.26758241	1.204315023	66.62284633								0.217345171	0.0788
	79	100	94.26758241	1.198573016	66.81992788								0.217726696	0.079
	79.2	100	94.26758241	1.192858347	67.05387506								0.218107836	0.0792
	79.4	100	94.26758241	1.187170886	67.27411881								0.218488593	0.0794
	79.6	100	94.26758241	1.181510505	67.48335107								0.218868968	0.0796
	79.8	100	94.26758241	1.175877076	67.68372516								0.219248963	0.0798
	80	100	94.26758241	1.170270473	67.87696349								0.219628578	0.08
	80.2	100	94.26758241	1.164690568	68.10553109								0.220007814	0.0802
	80.4	100	94.26758241	1.159137236	68.32090575								0.220386673	0.0804
	80.6	100	94.26758241	1.153610351	68.52567514								0.220765156	0.0806
	80.8	100	94.26758241	1.148109788	68.72190872								0.221143263	0.0808
	81	100	94.26758241	1.142635422	68.91126131								0.221520997	0.081
	81.2	100	94.26758241	1.13718713	69.13441174								0.221898357	0.0812
	81.4	100	94.26758241	1.131764789	69.34487382								0.222275346	0.0814
	81.6	100	94.26758241	1.126368276	69.54513029								0.222651963	0.0816
	81.8	100	94.26758241	1.120997468	69.73716621								0.223028211	0.0818
	82	100	94.26758241	1.115652245	69.92256851								0.22340409	0.082
	82.2	100	94.26758241	1.110332484	70.14025315								0.223779601	0.0822
	82.4	100	94.26758241	1.105038066	70.34574446								0.224154746	0.0824
	82.6	100	94.26758241	1.09976887	70.54142105								0.224529525	0.0826
	82.8	100	94.26758241	1.094524777	70.72918469								0.22490394	0.0828
	83	100	94.26758241	1.089305669	70.91055559								0.225277991	0.083
	83.2	100	94.26758241	1.084111426	71.12271909								0.22565168	0.0832
	83.4	100	94.26758241	1.078941931	71.32317498								0.226025007	0.0834
	83.6	100	94.26758241	1.073797067	71.51419919								0.226397974	0.0836
	83.8	100	94.26758241	1.068676717	71.69761069								0.226770581	0.0838
	84	100	94.26758241	1.063580765	71.87486293								0.22714283	0.084
	84.2	100	94.26758241	1.058509095	72.08145118								0.227514722	0.0842
	84.4	100	94.26758241	1.053461592	72.27680418								0.227886257	0.0844
	84.6	100	94.26758241	1.048438141	72.46309664								0.228257437	0.0846
	84.8	100	94.26758241	1.043438629	72.6420669								0.228628262	0.0848
	85	100	94.26758241	1.038462941	72.81510418								0.228998734	0.085
	85.2	100	94.26758241	1.033510965	73.01606193								0.229368854	0.0852
	85.4	100	94.26758241	1.028582588	73.20624504								0.229738622	0.0854
	85.6	100	94.26758241	1.023677699	73.38773041								0.23010804	0.0856
	85.8	100	94.26758241	1.018796185	73.56217808								0.230477108	0.0858
	86	100	94.26758241	1.013937935	73.73091468								0.230845828	0.086
	86.2	100	94.26758241	1.00910284	73.9262007								0.2312142	0.0862
	86.4	100	94.26758241	1.004290789	74.11116148								0.231582225	0.0864
	86.6	100	94.26758241	0.999501674	74.28777837								0.231949905	0.0866
	86.8	100	94.26758241	0.994735384	74.45763493								0.23231724	0.0868
	87	100	94.26758241	0.989991811	74.62199643								0.232684231	0.087
	87.2	100	94.26758241	0.985270848	74.8115837								0.233050879	0.0872
	87.4	100	94.26758241	0.980572388	74.9912816								0.233417186	0.0874
	87.6	100	94.26758241	0.975896322	75.16297849								0.233783151	0.0876
	87.8	100	94.26758241	0.971242546	75.32818354								0.234148776	0.0878
	88	100	94.26758241	0.966610952	75.48810255								0.234514062	0.088
	88.2	100	94.26758241	0.962001436	75.67197444								0.23487901	0.0882
	88.4	100	94.26758241	0.957413892	75.84637822								0.235243621	0.0884
	88.6	100	94.26758241	0.952848217	76.01311283								0.235607895	0.0886
	88.8	100	94.26758241	0.948304306	76.17361624								0.235971833	0.0888
	89	100	94.26758241	0.943782055	76.32903769								0.236335437	0.089
	89.2	100	94.26758241	0.939281362	76.50719174								0.236698707	0.0892
	89.4	100	94.26758241	0.934802124	76.67628683								0.237061644	0.0894
	89.6	100	94.26758241	0.930344239	76.83803628								0.237424249	0.0896
	89.8	100	94.26758241	0.925907606	76.99380975								0.237786523	0.0898
	90	100	94.26758241	0.921492123	77.14470199								0.238148467	0.09
	90.2	100	94.26758241	0.91709769	77.31715818								0.238510081	0.0902
	90.4	100	94.26758241	0.912724207	77.48095308								0.238871367	0.0904
	90.6	100	94.26758241	0.908371574	77.63771756								0.239232325	0.0906
	90.8	100	94.26758241	0.904039691	77.78875545								0.239592957	0.0908
	91	100	94.26758241	0.899728461	77.93510906								0.239953262	0.091
	91.2	100	94.26758241	0.895437785	78.10190824								0.240313243	0.0912
	91.4	100	94.26758241	0.891167565	78.26043207								0.240672899	0.0914
	91.6	100	94.26758241	0.886917703	78.41223193								0.241032231	0.0916
	91.8	100	94.26758241	0.882688103	78.55854817								0.241391242	0.0918
	92	100	94.26758241	0.878478669	78.7003723								0.24174993	0.092
	92.2	100	94.26758241	0.874289304	78.86157283								0.242108298	0.0922
	92.4	100	94.26758241	0.870119913	79.01487115								0.242466345	0.0924
	92.6	100	94.26758241	0.8659704	79.16174216								0.242824074	0.0926
	92.8	100	94.26758241	0.861840672	79.30336512								0.243181483	0.0928
	93	100	94.26758241	0.857730634	79.44068283								0.243538576	0.093
	93.2	100	94.26758241	0.853640192	79.5963563								0.243895351	0.0932
	93.4	100	94.26758241	0.849569253	79.74448778								0.244251811	0.0934
	93.6	100	94.26758241	0.845517723	79.88647884								0.244607955	0.0936
	93.8	100	94.26758241	0.841485512	80.02345021								0.244963785	0.0938
	94	100	94.26758241	0.837472526	80.15629796								0.245319301	0.094
	94.2	100	94.26758241	0.833478674	80.30652844								0.245674504	0.0942
	94.4	100	94.26758241	0.829503866	80.44956433								0.246029396	0.0944
	94.6	100	94.26758241	0.825548009	80.58673696								0.246383976	0.0946
	94.8	100	94.26758241	0.821611015	80.71911098								0.246738246	0.0948
	95	100	94.26758241	0.817692793	80.84753768								0.247092206	0.095
	95.2	100	94.26758241	0.813793253	80.99242048								0.247445858	0.0952
	95.4	100	94.26758241	0.809912308	81.14990014								0.247799201	0.0954
	95.6	100	94.26758241	0.806049867	81.31689628								0.248152237	0.0956
	95.8	100	94.26758241	0.802205844	81.49095158								0.248504966	0.0958
	96	100	94.26758241	0.79838015	81.67010713								0.24885739	0.096
	96.2	100	94.26758241	0.794572698	81.85280269								0.249209508	0.0962
	96.4	100	94.26758241	0.790783401	82.03779697								0.249561323	0.0964
	96.6	100	94.26758241	0.787012173	82.22410374								0.249912833	0.0966
	96.8	100	94.26758241	0.783258927	82.41094082								0.250264041	0.0968
	97	100	94.26758241	0.779523578	82.5976892								0.250614947	0.097
	97.2	100	94.26758241	0.775806041	82.78386034								0.250965552	0.0972
	97.4	100	94.26758241	0.772106231	82.9690701								0.251315856	0.0974
	97.6	100	94.26758241	0.768424063	83.1530177								0.25166586	0.0976
	97.8	100	94.26758241	0.764759453	83.33546911								0.252015565	0.0978
	98	100	94.26758241	0.761112318	83.51624355								0.252364972	0.098
	98.2	100	94.26758241	0.757482574	83.69520285								0.252714081	0.0982
	98.4	100	94.26758241	0.753870138	83.87224285								0.253062893	0.0984
	98.6	100	94.26758241	0.750274929	84.04728651								0.253411409	0.0986
	98.8	100	94.26758241	0.746696863	84.2202785								0.25375963	0.0988
	99	100	94.26758241	0.74313586	84.39118072								0.254107555	0.099
	99.2	100	94.26758241	0.739591837	84.55996884								0.254455187	0.0992
	99.4	100	94.26758241	0.736064715	84.72662948								0.254802526	0.0994
	99.6	100	94.26758241	0.732554411	84.89115796								0.255149572	0.0996
	99.8	100	94.26758241	0.729060847	85.05355646								0.255496325	0.0998
	100	100	94.26758241	0.725583943	85.21383266								0.255842788	0.1

## Sheet: Predicted_FEV1
		Data and equations from Quanjer et al. 2012						age		Mspline			Mref
height	175														Our reference curve, with interpolated data until 6 years of age, and then Quanjer et al. (2012)
								0.2					0.2		This curve is used to compute the impact I(t), as percent of this reference at each age
age		Mspline			Mref			0.5					0.325
								0.75					0.45
10	0	-0.054919137	-0.046075543		3.090114653			1					0.7
20	0	0.208065073	-0.090099623		4.182792363			1.25					0.85
30	0	0.149464873	-0.062507945		4.037608455			1.5					1
40	0	0.072098326	-0.059649996		3.799232051			1.75					1.15
50	0	-0.012499472	-0.024023245		3.536047566			2					1.3
60	0	-0.114252768	0.067075398		3.227544262			2.25					1.425
70	0	-0.232782752	0.169842522		2.892264684			2.5					1.55
80	0	-0.35123376	0.253780056		2.588952921			2.75					1.675
90	0	-0.4586345	0.325963385		2.341082719			3					1.8
								3.25					1.9
								3.5					2
								3.75					2.1
								4					2.2
								4.25					2.275
								4.5					2.35
								4.75					2.425
								5					2.5
								5.25					2.575
								5.5					2.65
								5.75					2.725
								6					2.8
								6.25	0	-0.0803	0.1205		2.932403471
								6.5	0	-0.0816	0.1115		2.935166181
								6.75	0	-0.0823	0.1016		2.939554944
								7	0	-0.0822	0.0912		2.946009498
								7.25	0	-0.0815	0.0801		2.954070365
								7.5	0	-0.0804	0.0685		2.962962003
								7.75	0	-0.0792	0.0565		2.972252012
								8	0	-0.0778	0.0439		2.981685456
								8.25	0	-0.0763	0.0308		2.991443111
								8.5	0	-0.0745	0.0174		3.002101677
								8.75	0	-0.0721	0.0039		3.014351771
								9	0	-0.0691	-0.0092		3.028161312
								9.25	0	-0.0658	-0.0210		3.043118378
								9.5	0	-0.0622	-0.0313		3.058647564
								9.75	0	-0.0586	-0.0397		3.0743749
								10	0	-0.0549	-0.0461		3.090114653
								10.25	0	-0.0513	-0.0504		3.105771789
								10.5	0	-0.0476	-0.0528		3.121606597
								10.75	0	-0.0437	-0.0535		3.13797333
								11	0	-0.0395	-0.0525		3.155192212
								11.25	0	-0.0350	-0.0503		3.173667978
								11.5	0	-0.0299	-0.0472		3.193891572
								11.75	0	-0.0241	-0.0432		3.216363312
								12	0	-0.0176	-0.0387		3.24148643
								12.25	0	-0.0101	-0.0339		3.269479561
								12.5	0	-0.0019	-0.0290		3.300365046
								12.75	0	0.0071	-0.0243		3.334151435
								13	0	0.0169	-0.0199		3.370732113
								13.25	0	0.0274	-0.0162		3.40985565
								13.5	0	0.0384	-0.0130		3.451143667
								13.75	0	0.0497	-0.0107		3.494132414
								14	0	0.0612	-0.0091		3.538352404
								14.25	0	0.0728	-0.0083		3.583317747
								14.5	0	0.0844	-0.0084		3.628573095
								14.75	0	0.0958	-0.0092		3.673678873
								15	0	0.1068	-0.0108		3.718153835
								15.25	0	0.1175	-0.0131		3.76152346
								15.5	0	0.1276	-0.0160		3.803356866
								15.75	0	0.1371	-0.0195		3.843304572
								16	0	0.1460	-0.0234		3.881068426
								16.25	0	0.1542	-0.0278		3.91639229
								16.5	0	0.1616	-0.0324		3.949129093
								16.75	0	0.1684	-0.0372		3.979235957
								17	0	0.1744	-0.0421		4.006734348
								17.25	0	0.1798	-0.0471		4.031679414
								17.5	0	0.1845	-0.0520		4.05421675
								17.75	0	0.1887	-0.0568		4.074541544
								18	0	0.1924	-0.0614		4.092847063
								18.25	0	0.1956	-0.0659		4.109304599
								18.5	0	0.1984	-0.0702		4.124058199
								18.75	0	0.2008	-0.0743		4.13723126
								19	0	0.2029	-0.0781		4.148931317
								19.25	0	0.2046	-0.0816		4.159256309
								19.5	0	0.2060	-0.0848		4.168298111
								19.75	0	0.2072	-0.0876		4.176128535
								20	0	0.2081	-0.0901		4.182792363
								20.25	0	0.2087	-0.0922		4.188334794
								20.5	0	0.2090	-0.0940		4.192814557
								20.75	0	0.2092	-0.0954		4.19631064
								21	0	0.2091	-0.0965		4.198917912
								21.25	0	0.2089	-0.0973		4.200720498
								21.5	0	0.2084	-0.0978		4.201776726
								21.75	0	0.2079	-0.0981		4.202142837
								22	0	0.2071	-0.0980		4.201873153
								22.25	0	0.2063	-0.0977		4.201007094
								22.5	0	0.2053	-0.0972		4.199554518
								22.75	0	0.2042	-0.0965		4.197541181
								23	0	0.2030	-0.0956		4.195008677
								23.25	0	0.2016	-0.0945		4.19200211
								23.5	0	0.2002	-0.0933		4.188551716
								23.75	0	0.1987	-0.0919		4.184689766
								24	0	0.1970	-0.0905		4.180459466
								24.25	0	0.1954	-0.0891		4.175906021
								24.5	0	0.1936	-0.0875		4.171058802
								24.75	0	0.1918	-0.0860		4.165947673
								25	0	0.1899	-0.0844		4.160607528
								25.25	0	0.1880	-0.0828		4.155072931
								25.5	0	0.1861	-0.0813		4.149372873
								25.75	0	0.1841	-0.0798		4.143530245
								26	0	0.1821	-0.0783		4.1375597
								26.25	0	0.1801	-0.0769		4.131475133
								26.5	0	0.1781	-0.0755		4.125286103
								26.75	0	0.1760	-0.0742		4.119007264
								27	0	0.1739	-0.0729		4.112653771
								27.25	0	0.1718	-0.0717		4.106247055
								27.5	0	0.1697	-0.0706		4.099816183
								27.75	0	0.1677	-0.0696		4.093387967
								28	0	0.1656	-0.0686		4.086988735
								28.25	0	0.1635	-0.0677		4.080640538
								28.5	0	0.1615	-0.0668		4.074346935
								28.75	0	0.1594	-0.0660		4.068107772
								29	0	0.1574	-0.0652		4.061922642
								29.25	0	0.1554	-0.0645		4.055789955
								29.5	0	0.1534	-0.0638		4.049698369
								29.75	0	0.1514	-0.0631		4.0436394
								30	0	0.1495	-0.0625		4.037608455
								30.25	0	0.1475	-0.0619		4.031604043
								30.5	0	0.1455	-0.0613		4.025626248
								30.75	0	0.1436	-0.0608		4.019675864
								31	0	0.1417	-0.0603		4.013754403
								31.25	0	0.1397	-0.0598		4.007863495
								31.5	0	0.1378	-0.0593		4.002002526
								31.75	0	0.1359	-0.0589		3.996169471
								32	0	0.1340	-0.0585		3.990364274
								32.25	0	0.1321	-0.0581		3.984589248
								32.5	0	0.1302	-0.0578		3.978844561
								32.75	0	0.1283	-0.0575		3.973128881
								33	0	0.1265	-0.0572		3.967440306
								33.25	0	0.1246	-0.0570		3.961774738
								33.5	0	0.1227	-0.0568		3.956124249
								33.75	0	0.1209	-0.0567		3.950480925
								34	0	0.1190	-0.0566		3.944836786
								34.25	0	0.1172	-0.0566		3.939184078
								34.5	0	0.1153	-0.0566		3.933514374
								34.75	0	0.1135	-0.0567		3.92782013
								35	0	0.1116	-0.0568		3.922094391
								35.25	0	0.1097	-0.0569		3.916330816
								35.5	0	0.1078	-0.0571		3.91052305
								35.75	0	0.1059	-0.0573		3.904666964
								36	0	0.1040	-0.0575		3.898762671
								36.25	0	0.1021	-0.0577		3.892811319
								36.5	0	0.1001	-0.0579		3.886814431
								36.75	0	0.0982	-0.0582		3.880774332
								37	0	0.0962	-0.0584		3.874695082
								37.25	0	0.0943	-0.0586		3.868580475
								37.5	0	0.0923	-0.0588		3.862431517
								37.75	0	0.0903	-0.0590		3.856249226
								38	0	0.0883	-0.0591		3.850036048
								38.25	0	0.0863	-0.0593		3.843793061
								38.5	0	0.0843	-0.0594		3.83751959
								38.75	0	0.0823	-0.0595		3.831215758
								39	0	0.0803	-0.0596		3.824881708
								39.25	0	0.0782	-0.0596		3.818517132
								39.5	0	0.0762	-0.0597		3.812121214
								39.75	0	0.0742	-0.0597		3.805692959
								40	0	0.0721	-0.0596		3.799232051
								40.25	0	0.0700	-0.0596		3.792738902
								40.5	0	0.0680	-0.0595		3.786214276
								40.75	0	0.0659	-0.0595		3.779661643
								41	0	0.0638	-0.0593		3.773086255
								41.25	0	0.0617	-0.0592		3.766493396
								41.5	0	0.0596	-0.0590		3.759888528
								41.75	0	0.0575	-0.0588		3.753276197
								42	0	0.0554	-0.0585		3.746660796
								42.25	0	0.0533	-0.0582		3.740046637
								42.5	0	0.0511	-0.0579		3.733437934
								42.75	0	0.0490	-0.0575		3.726838318
								43	0	0.0469	-0.0570		3.720251156
								43.25	0	0.0448	-0.0566		3.713679015
								43.5	0	0.0427	-0.0560		3.70712272
								43.75	0	0.0406	-0.0554		3.700582957
								44	0	0.0386	-0.0548		3.694060529
								44.25	0	0.0365	-0.0541		3.687555579
								44.5	0	0.0344	-0.0534		3.681066476
								44.75	0	0.0323	-0.0526		3.67459124
								45	0	0.0302	-0.0517		3.668127698
								45.25	0	0.0281	-0.0508		3.661672819
								45.5	0	0.0261	-0.0499		3.655222185
								45.75	0	0.0240	-0.0489		3.648770629
								46	0	0.0219	-0.0478		3.642313247
								46.25	0	0.0198	-0.0467		3.635846535
								46.5	0	0.0177	-0.0455		3.629367521
								46.75	0	0.0156	-0.0443		3.622873965
								47	0	0.0135	-0.0431		3.616364014
								47.25	0	0.0114	-0.0417		3.609835482
								47.5	0	0.0093	-0.0404		3.603285201
								47.75	0	0.0072	-0.0389		3.596710353
								48	0	0.0050	-0.0374		3.59010849
								48.25	0	0.0029	-0.0359		3.583477349
								48.5	0	0.0007	-0.0344		3.576813968
								48.75	0	-0.0015	-0.0327		3.570115657
								49	0	-0.0036	-0.0311		3.56338033
								49.25	0	-0.0058	-0.0294		3.556606288
								49.5	0	-0.0080	-0.0276		3.549792981
								49.75	0	-0.0103	-0.0258		3.542940138
								50	0	-0.0125	-0.0240		3.536047566
								50.25	0	-0.0147	-0.0222		3.529115925
								50.5	0	-0.0170	-0.0203		3.522145767
								50.75	0	-0.0193	-0.0183		3.515137421
								51	0	-0.0216	-0.0164		3.50809095
								51.25	0	-0.0239	-0.0144		3.501006138
								51.5	0	-0.0262	-0.0124		3.493881315
								51.75	0	-0.0285	-0.0103		3.486714897
								52	0	-0.0309	-0.0082		3.47950568
								52.25	0	-0.0332	-0.0061		3.472252597
								52.5	0	-0.0356	-0.0040		3.464954449
								52.75	0	-0.0380	-0.0018		3.457610206
								53	0	-0.0404	0.0003		3.450218788
								53.25	0	-0.0428	0.0025		3.442779457
								53.5	0	-0.0453	0.0047		3.435293189
								53.75	0	-0.0478	0.0070		3.427761638
								54	0	-0.0502	0.0092		3.420186489
								54.25	0	-0.0527	0.0115		3.412569083
								54.5	0	-0.0552	0.0137		3.404910343
								54.75	0	-0.0578	0.0160		3.397211128
								55	0	-0.0603	0.0183		3.389472634
								55.25	0	-0.0629	0.0206		3.381696014
								55.5	0	-0.0654	0.0229		3.37388169
								55.75	0	-0.0680	0.0253		3.366030096
								56	0	-0.0706	0.0276		3.358141662
								56.25	0	-0.0732	0.0300		3.350216846
								56.5	0	-0.0759	0.0324		3.342256084
								56.75	0	-0.0785	0.0348		3.334259855
								57	0	-0.0812	0.0372		3.326228862
								57.25	0	-0.0839	0.0396		3.318164206
								57.5	0	-0.0866	0.0420		3.310067091
								57.75	0	-0.0893	0.0444		3.301938617
								58	0	-0.0920	0.0469		3.293779683
								58.25	0	-0.0947	0.0494		3.285591286
								58.5	0	-0.0975	0.0519		3.277374619
								58.75	0	-0.1002	0.0544		3.269130794
								59	0	-0.1030	0.0569		3.260861008
								59.25	0	-0.1058	0.0594		3.252566526
								59.5	0	-0.1086	0.0620		3.244248275
								59.75	0	-0.1114	0.0645		3.235907191
								60	0	-0.1143	0.0671		3.227544262
								60.25	0	-0.1171	0.0696		3.219160672
								60.5	0	-0.1199	0.0722		3.210757897
								60.75	0	-0.1228	0.0748		3.202337513
								61	0	-0.1257	0.0774		3.193901081
								61.25	0	-0.1286	0.0800		3.185450248
								61.5	0	-0.1315	0.0826		3.176987089
								61.75	0	-0.1344	0.0853		3.168513737
								62	0	-0.1373	0.0879		3.160032417
								62.25	0	-0.1402	0.0905		3.151545447
								62.5	0	-0.1431	0.0932		3.143055285
								62.75	0	-0.1461	0.0958		3.134564268
								63	0	-0.1490	0.0985		3.126074543
								63.25	0	-0.1519	0.1011		3.117588018
								63.5	0	-0.1549	0.1038		3.109106061
								63.75	0	-0.1578	0.1064		3.100629926
								64	0	-0.1608	0.1091		3.092160875
								64.25	0	-0.1638	0.1117		3.083699972
								64.5	0	-0.1667	0.1143		3.075247725
								64.75	0	-0.1697	0.1170		3.06680438
								65	0	-0.1727	0.1196		3.058370151
								65.25	0	-0.1757	0.1222		3.049945284
								65.5	0	-0.1786	0.1249		3.041530294
								65.75	0	-0.1816	0.1275		3.033125741
								66	0	-0.1846	0.1301		3.024732252
								66.25	0	-0.1876	0.1327		3.0163504
								66.5	0	-0.1906	0.1352		3.007980556
								66.75	0	-0.1936	0.1378		2.999622951
								67	0	-0.1966	0.1404		2.991277746
								67.25	0	-0.1996	0.1429		2.982945028
								67.5	0	-0.2026	0.1454		2.974625107
								67.75	0	-0.2056	0.1479		2.966318463
								68	0	-0.2086	0.1504		2.958025561
								68.25	0	-0.2116	0.1529		2.94974688
								68.5	0	-0.2147	0.1554		2.941483283
								68.75	0	-0.2177	0.1578		2.933235611
								69	0	-0.2207	0.1603		2.925004657
								69.25	0	-0.2237	0.1627		2.916791226
								69.5	0	-0.2267	0.1651		2.908596198
								69.75	0	-0.2298	0.1675		2.900420407
								70	0	-0.2328	0.1698		2.892264684
								70.25	0	-0.2358	0.1722		2.884129856
								70.5	0	-0.2388	0.1745		2.876016729
								70.75	0	-0.2418	0.1769		2.867926011
								71	0	-0.2449	0.1792		2.859858292
								71.25	0	-0.2479	0.1815		2.851814058
								71.5	0	-0.2509	0.1837		2.843793674
								71.75	0	-0.2539	0.1860		2.835797476
								72	0	-0.2569	0.1882		2.827825794
								72.25	0	-0.2599	0.1905		2.819879057
								72.5	0	-0.2630	0.1927		2.811957875
								72.75	0	-0.2660	0.1949		2.804062875
								73	0	-0.2690	0.1971		2.796194675
								73.25	0	-0.2720	0.1993		2.788353876
								73.5	0	-0.2750	0.2014		2.780541092
								73.75	0	-0.2780	0.2036		2.77275694
								74	0	-0.2810	0.2057		2.765001988
								74.25	0	-0.2840	0.2078		2.757276768
								74.5	0	-0.2869	0.2099		2.749581834
								74.75	0	-0.2899	0.2120		2.741917751
								75	0	-0.2929	0.2141		2.734285081
								75.25	0	-0.2959	0.2162		2.726684427
								75.5	0	-0.2989	0.2182		2.719116354
								75.75	0	-0.3018	0.2203		2.711581387
								76	0	-0.3048	0.2223		2.704080044
								76.25	0	-0.3077	0.2243		2.696612837
								76.5	0	-0.3107	0.2264		2.689180255
								76.75	0	-0.3136	0.2284		2.681782817
								77	0	-0.3166	0.2304		2.674421043
								77.25	0	-0.3195	0.2324		2.667095393
								77.5	0	-0.3224	0.2343		2.659806185
								77.75	0	-0.3253	0.2363		2.652553679
								78	0	-0.3282	0.2383		2.645338122
								78.25	0	-0.3311	0.2403		2.638159705
								78.5	0	-0.3340	0.2422		2.631018484
								78.75	0	-0.3369	0.2442		2.623914478
								79	0	-0.3398	0.2461		2.616847694
								79.25	0	-0.3427	0.2480		2.609818133
								79.5	0	-0.3455	0.2499		2.602825809
								79.75	0	-0.3484	0.2519		2.595870734
								80	0	-0.3512	0.2538		2.588952921
								80.25	0	-0.3541	0.2557		2.582072378
								80.5	0	-0.3569	0.2576		2.57522906
								80.75	0	-0.3597	0.2595		2.568422904
								81	0	-0.3625	0.2614		2.561653843
								81.25	0	-0.3654	0.2633		2.554921788
								81.5	0	-0.3682	0.2651		2.548226606
								81.75	0	-0.3709	0.2670		2.541568161
								82	0	-0.3737	0.2689		2.534946309
								82.25	0	-0.3765	0.2707		2.528360896
								82.5	0	-0.3793	0.2726		2.521811775
								82.75	0	-0.3820	0.2744		2.515298792
								83	0	-0.3848	0.2763		2.508821795
								83.25	0	-0.3875	0.2781		2.50238061
								83.5	0	-0.3903	0.2800		2.49597499
								83.75	0	-0.3930	0.2818		2.489604665
								84	0	-0.3957	0.2836		2.483269367
								84.25	0	-0.3984	0.2854		2.476968843
								84.5	0	-0.4011	0.2873		2.470702864
								84.75	0	-0.4038	0.2891		2.464471203
								85	0	-0.4065	0.2909		2.45827363
								85.25	0	-0.4092	0.2927		2.452109918
								85.5	0	-0.4119	0.2945		2.445979825
								85.75	0	-0.4145	0.2963		2.439883109
								86	0	-0.4172	0.2980		2.433819529
								86.25	0	-0.4198	0.2998		2.427788836
								86.5	0	-0.4225	0.3016		2.421790756
								86.75	0	-0.4251	0.3034		2.415825006
								87	0	-0.4277	0.3051		2.409891301
								87.25	0	-0.4303	0.3069		2.403989357
								87.5	0	-0.4329	0.3087		2.398118872
								87.75	0	-0.4355	0.3104		2.392279541
								88	0	-0.4381	0.3122		2.386471065
								88.25	0	-0.4407	0.3139		2.380693155
								88.5	0	-0.4433	0.3156		2.374945553
								88.75	0	-0.4459	0.3174		2.36922801
								89	0	-0.4484	0.3191		2.363540281
								89.25	0	-0.4510	0.3208		2.357882123
								89.5	0	-0.4536	0.3225		2.352253298
								89.75	0	-0.4561	0.3243		2.346653573
								90	0	-0.4586	0.3260		2.341082719
								90.25	0	-0.4612	0.3277		2.335540515
								90.5	0	-0.4637	0.3294		2.330026742
								90.75	0	-0.4662	0.3311		2.324541186
								91	0	-0.4687	0.3327		2.319083637
								91.25	0	-0.4712	0.3344		2.31365388
								91.5	0	-0.4737	0.3361		2.308251698
								91.75	0	-0.4762	0.3378		2.302876867
								92	0	-0.4787	0.3395		2.297529171
								92.25	0	-0.4811	0.3411		2.292208393
								92.5	0	-0.4836	0.3428		2.286914322
								92.75	0	-0.4861	0.3444		2.281646749
								93	0	-0.4885	0.3461		2.276405468
								93.25	0	-0.4910	0.3477		2.271190272
								93.5	0	-0.4934	0.3494		2.266000962
								93.75	0	-0.4959	0.3510		2.260837335
								94	0	-0.4983	0.3527		2.255699194
								94.25	0	-0.5007	0.3543		2.250586343
								94.5	0	-0.5031	0.3559		2.245498588
								94.75	0	-0.5055	0.3575		2.240435736
								95	0	-0.5079	0.3592		2.235397598
